# Supplementary material for: Predictive Accuracy of a Clinical Model for Carriage of Pathogenic/Likely Pathogenic Variants in Patients with Dementia and a Positive Family History at PUMCH
Source: Biomedicines. 2025 May 19;13(5):1235. doi: 10.3390/biomedicines13051235 (PMC12108604; doi:10.3390/biomedicines13051235)
Supplement: Supplementary file 1 [file biomedicines-13-01235-s001.zip]

Archive with 4 entries (4 files):
- Supplement Equlator.pdf
- Supplement Figure.pdf
- Supplement Table S8.xlsx
- Supplement Table.pdf
