# Supplementary material for: Predictive Accuracy of a Clinical Model for Carriage of Pathogenic/Likely Pathogenic Variants in Patients with Dementia and a Positive Family History at PUMCH
Source: Biomedicines. 2025 May 19;13(5):1235. doi: 10.3390/biomedicines13051235 (PMC12108604; doi:10.3390/biomedicines13051235)
Supplement: Supplementary file 1 [file biomedicines-13-01235-s001.zip › Supplement Table S8.xlsx]

## Sheet: Total
ID	Gene	Transcript	Exon	Base change	Protein change	Variant Type	Repeat copy number	Zygosity	No. of cases	Cohort Frequency (%)	Reported	ClinVar Accession	ClinVar version	Validation status(Sanger)	PMID	Germline classification	variantId	reference genome	dataset	AF	AC	AN	Inheritance pattern	Phenotype	OMIM Number	Gender	Age onset	Apoe genetype	Family history	number of affected family members	parental disease status	early-onset cases	Clinical diagnosis
25	SLC2A1	NM_006516	exon9	c.1199G>A	p.R400H	Missense		Het	1	0.17	Y	VCV000280046.19	2024-12-01	Y	22976442	Pathogenic/Likely pathogenic	1-42927684-C-T	GRCh38	gnomad_r3	0	0	—	AD	{Epilepsy, idiopathic generalized, susceptibility to, 12}/Dystonia 9/GLUT1 deficiency syndrome 1, infantile onset, severe/GLUT1 deficiency syndrome 2, childhood onset/Stomatin-deficient cryohydrocytosis with neurologic defects	614847/601042/606777/612126/608885	Male	69	ε3ε4	+	2	+	+	AD
47	NOTCH3	NM_000435.2	exon11	c.1630C>T	p.R544C	Missense		Het	1	0.17	Y	VCV000546089.36	2024-12-01	N	26671140/31792094	Pathogenic	19-15187315-G-A	GRCh38	gnomad_r3	3.94239e-05	6	152192	AD	Myofibromatosis, infantile 2/Cerebral arteriopathy with subcortical infarcts and leukoencephalopathy 6/Lateral meningocele syndrome	615293/125310/130725	Male	72	ε3ε4	+	1	+	-	CADASIL
73	APP	NM_000484	exon16	c.2059A>C	p.K687Q	Missense		Het						Y									AD	Alzheimer disease 5, familial/Cerebral amyloid angiopathy, Dutch, Italian, Iowa, Flemish, Arctic variants	104300/605718	Female	56	ε3ε3	+	1	+	-	CAA
79	HTT					Repeat expansion	41	Het	2					N		Pathogenic							AD	Huntington disease/Lopes-Maciel-Rodan syndrome	143100/617435	Female	64	ε3ε3	+	3	+	+	HTD
83	HTRA1	NM_002775	exon1	c.451C>T	p.Q151X	Nonsense		Het	1	0.17	Y	VCV000424966.32	2024-12-01	N		Likely pathogenic	10-122462103-C-T	GRCh38	gnomad_r3	0	0	—	AR	{Macular degeneration, age-related, 7}/{Macular degeneration, age-related, neovascular type}/CARASIL syndrome/Cerebral arteriopathy, autosomal dominant, with subcortical infarcts and leukoencephalopathy, type 2	610149/610149/600142/616779	Male	65	ε3ε3	+	1	+	-	AD/VaD
137	OPTN	NM_001008211.1	exon11	c.1109C>G	p.S370X	Nonsense		Het	1	0.17	N			N		Likely pathogenic	10-13125528-C-G	GRCh38	gnomad_r3	0	0	—	AD	{Glaucoma, normal tension, susceptibility to}/Amyotrophic lateral sclerosis 12 with or without frontotemporal dementia/Glaucoma 1, open angle, E	606657/613435/137760	Female	56	ε3ε3	+	3	+	+	AD
143	ANXA11	NM_001157	exon3	c.119A>G	p.D40G	Missense		Het	1	0.17	Y	VCV000488353.8	2024-12-01	Y	28469040	Pathogenic	10-80170852-T-C	GRCh38	gnomad_r3	0	0	—	AD	Amyotrophic lateral sclerosis 23/Inclusion body myopathy and brain white matter abnormalities	617839/619733	Female	72	ε3ε3	+	3	+	-	FTD
156	PSEN2	NM_000447.2	exon6	c.422A>G	p.N141S	Missense		Het	1	0.17	N			N		Likely pathogenic	1-226885603-A-G	GRCh38	gnomad_r3	0	0	—	AD	Alzheimer disease-4/Cardiomyopathy, dilated, 1V	606889/613697	Female	52	ε3ε4	+	1	+	-	AD
160	ATP7B	NM_000053	exon13/exon8	c.2905C>T/c.2333G>T	p.R969W/p.R778L	Missense		Het	1	0.17	Y	VCV000381534.17/VCV000003852.55	2024-12-01	Y	17949296/7626145	Likely pathogenic	13-51946439-G-A/13-51958333-C-A	GRCh38	gnomad_r3	0.0000065686/0.00005257		152240/152178	AR	Wilson disease	277900	Female	55	ε3ε3	+	3	+	-	AD
183	NOTCH2NLC					Repeat expansion	89	Het	1					N		Pathogenic							AD	Neuronal intranuclear inclusion disease	603472	Male	54	ε3ε3	+	2	+	-	NIID
194	C9orf72					Repeat expansion	67	Het	1				2024-12-01	N		Pathogenic							AD	Frontotemporal dementia and/or amyotrophic lateral sclerosis 1	105550	Female	58	ε3ε3	+	5	+	+	AD/FTD
200	MTHFR	NM_005957	exon4	c.584C>T	A195V	Missense		Het	1	0.17	Y	VCV001048667.7	2024-12-01	Y	21131308/27743313	Likely pathogenic	1-11800214-G-A	GRCh38	gnomad_r3	6.5738e-06	1	152118	AR	{Neural tube defects, susceptibility to}/{Schizophrenia, susceptibility to}/{Thromboembolism, susceptibility to}/{Vascular disease, susceptibility to}/Homocystinuria due to MTHFR deficiency	601634/181500/188050/NA/236250	Female	65	ε3ε3	+	1	+	+	AD
208	NOTCH2NLC					Repeat expansion	101	Het	1					N		Pathogenic							AD	Neuronal intranuclear inclusion disease	603473	Female	57	ε2ε3	+	2	+	+	NIID
213	PSEN2	NM_000447.2	exon7	c.716T>C	p.M239T	Missense		Het	1	0.17	N			N		Likely pathogenic	1-226888978-T-C	GRCh38	gnomad_r3	0	0	—	AD	Alzheimer disease-4/Cardiomyopathy, dilated, 1V	606889/613697	Female	52	ε3ε3	+	3	+	-	AD/LBD
216	PSEN2	NM_000447.2	exon12	c.1102A>T	p.I368F	Missense		Het	1	0.17	N			N		Likely pathogenic	1-226894036-A-T	GRCh38	gnomad_r3	0	0	—	AD	Alzheimer disease-4/Cardiomyopathy, dilated, 1V	606889/613697	Male	59	ε3ε3	+	1	+	-	AD
217	PSEN1	NM_000021.3	exon6	c.495G>C	p.W165C	Missense		Het	1	0.17	Y	VCV000098036.1	2024-12-01	N		Likely pathogenic	14-73186867-G-C	GRCh38	gnomad_r3	0	0	—	AD	?Acne inversa, familial, 3 /?Cardiomyopathy, dilated, 1U /Alzheimer disease, type 3, with or without spastic paraparesis/Dementia, frontotemporal/Pick disease	613737/613694/607822/600274/172700	Male	71	ε2ε3	+	1	+	-	AD
224	PTEN	NM_001304717	exon6	c.806C>G	p.P269R	Missense		Het	1	0.17	Y	VCV000492730.14	2024-12-01	N	11918710/17942903	Pathogenic/Likely pathogenic	10-87960898-C-G	GRCh38	gnomad_r3	0	0	—	AD	{Glioma susceptibility 2}/{Meningioma}/Cowden syndrome 1/Lhermitte-Duclos disease/Macrocephaly/autism syndrome/Prostate cancer, somatic	613028/607174/158350/158350/605309/176807	Male	81	ε3ε4	+	1	+	-	VaD
229	HTT					Repeat expansion	41	Het						N		Pathogenic							AD	Huntington disease/Lopes-Maciel-Rodan syndrome	143100/617435	Male	66	ε3ε3	+	4	+	+	HTD
239	PRNP	NM_000311	exon2	c.532G>A	p.D178N	Missense		Het	1	0.17	Y	VCV000039359.75	2024-12-01	N	23132868/26791950	Pathogenic	20-4699752-G-A	GRCh38	gnomad_r3	0	0	—	AD	{Kuru, susceptibility to}/Cerebral amyloid angiopathy, PRNP-related/Creutzfeldt-Jakob disease/Gerstmann-Straussler disease/Huntington disease-like 1/Insomnia, fatal familial/Spongiform encephalopathy with neuropsychiatric features	245300/137440/123400/137440/603218/600072/606688	Female	41	ε3ε4	+	4	+	+	ADlike/family fatal insomia
242	CLCN2	NM_001171087.2	IVS18	c.2093-1G>T		splice-site		Het	1	0.17	N			N		Likely pathogenic	3-184352811-C-A	GRCh38	gnomad_r3	0	0	—	AR	{Epilepsy, idiopathic generalized, susceptibility to, 11}/{Epilepsy, juvenile absence, susceptibility to, 2}/{Epilepsy, juvenile myoclonic, susceptibility to, 8}/Hyperaldosteronism, familial, type II/Leukoencephalopathy with ataxia	607628/607628/607628/605635/615651	Male	51	ε4ε4	+	2	-	-	AD
245	PSEN1	NM_000021.3	exon10	c.1087G>C	p.E363Q	Missense		Het	1	0.17	Y	VCV002923936.2	2024-12-01	N	34102969	Likely pathogenic	14-73211900-G-C	GRCh38	gnomad_r3	0	0	—	AD	?Acne inversa, familial, 3 /?Cardiomyopathy, dilated, 1U /Alzheimer disease, type 3, with or without spastic paraparesis/Dementia, frontotemporal/Pick disease	613737/613694/607822/600274/172700	Male	51	ε3ε3	+	1	+	-	AD
247	APP	NM_000484.3	exon16	c.2032G>A	p.D678N	Missense		Het	1	0.17	Y	VCV000098238.2	2024-12-01	Y	11487570/14648157	Likely pathogenic	21-25897605-C-T	GRCh38	gnomad_r3	0	0	—	AD	Alzheimer disease 2, familial/Cerebral amyloid angiopathy, Dutch, Italian, Iowa, Flemish, Arctic variants	104300/605715	Male	60	ε2ε3	+	4	+	-	AD/CAA
248	HTT					Repeat expansion	39	Het	1					N		Pathogenic/Likely pathogenic							AD	Huntington disease/Lopes-Maciel-Rodan syndrome	143100/617435	Male	54	ε2ε3	+	4	+	+	HTD
249	HTT					Repeat expansion	38	Het	1					N		Pathogenic/Likely pathogenic							AD	Huntington disease/Lopes-Maciel-Rodan syndrome	143100/617435	Female	62	ε2ε3	+	3	+	+	HTD
254	CSF1R	NM_005211.3	exon18	c.2381T>C	p.I794T	Missense		Het	1	0.17	Y	VCV000029813.41	2024-12-01	N	22197934/24336230	Pathogenic/Likely pathogenic	5-150056280-A-G	GRCh38	gnomad_r3	0	0	—	AD	Brain abnormalities, neurodegeneration, and dysosteosclerosis/Leukoencephalopathy, diffuse hereditary, with spheroids 1	618476/221820	Male	37	ε3ε3	+	3	+	+	Leukoencephalopathy
267	NOTCH3	NM_000435	exon18	c.2956T>G	p.C986G	Missense		Het	1	0.17	Y	VCV000585602.2	2024-12-01	N		Likely pathogenic	19-15180999-A-C	GRCh38	gnomad_r3	0	0	—	AD	Myofibromatosis, infantile 2/Cerebral arteriopathy with subcortical infarcts and leukoencephalopathy 3/Lateral meningocele syndrome	615293/125310/130722	Female	65	ε2ε3	+	1	+	+	CADASIL
277	CFAP43	NM_025145	exon21	c.2680C>T	p.R894X	Nonsense		Het	1	0.17	N			N		Likely pathogenic	10-104168755-G-A	GRCh38	gnomad_r3	6.5738e-06	1	152120	AR	Hydrocephalus, normal pressure, 1/Spermatogenic failure 19	236690/617592	Male	76	ε2ε4	+	1	+	-	VaD
281	CSF1R	NM_005211.3	exon9	c.1253T>A	p.L418X	Nonsense		Het	1	0.17	N			Y		Likely pathogenic	5-150070248-A-T	GRCh38	gnomad_r3	0	0	—	AD	Brain abnormalities, neurodegeneration, and dysosteosclerosis/Leukoencephalopathy, diffuse hereditary, with spheroids 1	618476/221820	Male	71	ε3ε3	+	1	+	-	Leukoencephalopathy
305	NOTCH3	NM_000435	exon11	c.1732C>T	p.R578C	Missense		Het	2	0.33	Y	VCV000808496.50	2024-12-01	N	33712516/36535904	Pathogenic	19-15187213-G-A	GRCh38	gnomad_r3	3.28429e-05	5	152240	AD	Myofibromatosis, infantile 2/Cerebral arteriopathy with subcortical infarcts and leukoencephalopathy 1/Lateral meningocele syndrome	615293/125310/130720	Male	53	ε3ε3	+	3	+	+	CADASIL
309	NOTCH3	NM_000435	exon11	c.1732C>T	p.R578C	Missense		Het		0.33	Y		2024-12-01	N		Pathogenic							AD	Myofibromatosis, infantile 2/Cerebral arteriopathy with subcortical infarcts and leukoencephalopathy 2/Lateral meningocele syndrome	615293/125310/130721	Male	33	ε3ε3	+	1	+	-	CADASIL
315	NOTCH3	NM_000435	exon25	c.4439C>T	p.A1480V	Missense		Het	1	0.17	N			N		Likely pathogenic	19-15174365-G-A	GRCh38	gnomad_r3	0	0	—	AD	Myofibromatosis, infantile 2/Cerebral arteriopathy with subcortical infarcts and leukoencephalopathy 4/Lateral meningocele syndrome	615293/125310/130723	Male	64	ε3ε3	+	1	+	+	CADASIL
326	NOTCH3	NM_000435.2	exon4	c.602G>C	p.C201S	Missense		Het	1	0.17	Y	VCV001256533.7	2024-12-01	N	15364702/28710804	Pathogenic/Likely pathogenic	19-15192037-C-G	GRCh38	gnomad_r3	0	0	—	AD	Myofibromatosis, infantile 2/Cerebral arteriopathy with subcortical infarcts and leukoencephalopathy 7/Lateral meningocele syndrome	615293/125310/130726	Female	60	ε3ε3	+	1	+	-	CADASIL
333	MAPT	NM_016835	exon11	c.1853C>T	p.P618L	Missense		Het	1	0.17	Y	VCV003075676.1	2024-12-01	N		Pathogenic	17-46010389-C-T	GRCh38	gnomad_r3	0	0	—	AD	{Parkinson disease, susceptibility to}/Frontotemporal dementia 1, with or without parkinsonism/Pick disease/Supranuclear palsy, progressive/Supranuclear palsy, progressive atypical	168600/600274/172700/601104/260540	Male	59	ε3ε3	+	1	+	+	FTD
344	APP	NM_000484	exon16	c.2059A>C	p.K687Q	Missense		Het	3	0.5	Y	VCV003382968.1	2024-12-01	Y	30822634/30598257	Likely pathogenic	21-25897578-T-G	GRCh38	gnomad_r3	0	0	—	AD	Alzheimer disease 3, familial/Cerebral amyloid angiopathy, Dutch, Italian, Iowa, Flemish, Arctic variants	104300/605716	Female	39	ε3ε3	+	1	+	+	CADASIL
345	COL4A2	NM_001846	exon2	c.13C>T	p.Q5X	Nonsense		Het	1	0.17	N			N		Likely pathogenic	13-110307916-C-T	GRCh38	gnomad_r3	0	0	—	AD	{Hemorrhage, intracerebral, susceptibility to}/Brain small vessel disease 2	614519/614483	Male	54	ε3ε3	+	2	+	-	FTD
359	PSEN1	NM_000021	exon7	c.617G>C	p.G206A	Missense		Het	1	0.17	Y	VCV000018143.29	2024-12-01	N	26756738/29874583	Pathogenic	14-73192712-G-C	GRCh38	gnomad_r3	0.000124957	19	152052	AD	?Acne inversa, familial, 3 /?Cardiomyopathy, dilated, 1U /Alzheimer disease, type 3, with or without spastic paraparesis/Dementia, frontotemporal/Pick disease	613737/613694/607822/600274/172700	Female	53	ε3ε3	+	5	+	+	AD/NPH/epilepsy
373	PDGFRB	NM_002609	exon15	c.2083C>T	p.R695C	Missense		Het	1	0.17	Y	VCV000135650.12	2024-12-01	Y	24796542/31064749	Likely pathogenic	5-150123142-G-A	GRCh38	gnomad_r3	8.54117e-05	13	152204	AD	Ocular pterygium-digital keloid dysplasia syndrome/Basal ganglia calcification, idiopathic, 4/Kosaki overgrowth syndrome/Myofibromatosis, infantile, 1/Premature aging syndrome, Penttinen type	621091/615007/616592/228550/601812	Female	77	ε3ε4	+	1	+	-	AD
394	NOTCH3	NM_000435	exon4	c.349T>C	p.C117R	Missense		Het	1	0.17	Y	VCV000447835.2	2024-12-01	N	20935329	Pathogenic	19-15192290-A-G	GRCh38	gnomad_r3	0	0	—	AD	Myofibromatosis, infantile 2/Cerebral arteriopathy with subcortical infarcts and leukoencephalopathy 5/Lateral meningocele syndrome	615293/125310/130724	Female	37	ε3ε3	+	5	+	+	CADASIL
406	PSEN1	NM_000021	exon7	c.T698C	p.M233T	Missense		Het	1	0.17	Y	VCV000098068.4	2024-12-01	N	9172170	Pathogenic	14-73192793-T-C	GRCh38	gnomad_r3	0	0	—	AD	?Acne inversa, familial, 3 /?Cardiomyopathy, dilated, 1U /Alzheimer disease, type 3, with or without spastic paraparesis/Dementia, frontotemporal/Pick disease	613737/613694/607822/600274/172700	Male	41	ε3ε3	+	2	+	+	AD
413	VCP	NM_007126	exon5	c.464G>A	p.R155H	Missense		Het	1	0.17	Y	VCV000008468.26	2024-12-01	Y	22898872	Pathogenic	9-35065363-C-T	GRCh38	gnomad_r3	0	0	—	AD	Charcot-Marie-Tooth disease, type 2Y/Frontotemporal dementia and/or amyotrophic lateral sclerosis 6/Inclusion body myopathy with early-onset Paget disease and frontotemporal dementia 1	616687/613954/167320	Female	50	ε3ε3	+	1	+	-	AD
420	HTRA1	NM_002775	exon4	c.905G>A	p.R302Q	Missense		Het	1	0.17	Y	VCV001332825.7	2024-12-01	N	27164673	Pathogenic/Likely pathogenic	10-122506818-G-A	GRCh38	gnomad_r3	0	0	—	AR	{Macular degeneration, age-related, 7}/{Macular degeneration, age-related, neovascular type}/CARASIL syndrome/Cerebral arteriopathy, autosomal dominant, with subcortical infarcts and leukoencephalopathy, type 2	610149/610149/600142/616779	Male	41	ε3ε3	+	3	+	+	Leukoencephalopathy
421	CSF1R	NM_005211	exon21	c.2699G>C	p.R900T	Missense		Het	1	0.17	N			N		Pathogenic	5-150054386-C-G	GRCh38	gnomad_r3	0	0	—	AD	Brain abnormalities, neurodegeneration, and dysosteosclerosis/Leukoencephalopathy, diffuse hereditary, with spheroids 1	618476/221820	Female	46	ε3ε3	+	3	+	-	Leukoencephalopathy
422	HTRA1	NM_002775	exon3	c.697A>T	p.K233X	Nonsense		Het	1	0.17	N			N		Likely pathogenic	10-122489546-A-T	GRCh38	gnomad_r3	0	0	—	AR	{Macular degeneration, age-related, 7}/{Macular degeneration, age-related, neovascular type}/CARASIL syndrome/Cerebral arteriopathy, autosomal dominant, with subcortical infarcts and leukoencephalopathy, type 2	610149/610149/600142/616779	Male	70	ε3ε4	+	1	-	+	Leukoencephalopathy
447	MMACHC	NM_001330540	exon2	c.1_2del	p.M1?	Missense		Het	1	0.17	N			Y		Pathogenic							AR	Methylmalonic aciduria and homocystinuria, cblC type	277400	Male	57	ε3ε3	+	1	+	-	AD
455	GALC	NM_000153	exon16	c.1901C>T	p.L634S	Missense		Hom	1	0.17	Y	VCV000225368.35	2024-12-01	Y	27679535	Pathogenic/Likely pathogenic	14-87939915-G-A	GRCh38	gnomad_r3	0	0	—	AR	Krabbe disease	245200	Male	71	ε3ε3	+	1	+	-	AD
457	CLCN2	NM_004366	exon16	c.1828C>T	p.R610X	Nonsense		Het	1	0.17	N			N		Pathogenic	3-184353689-G-A	GRCh38	gnomad_r3	1.31409e-05	2	152196	AR	{Epilepsy, idiopathic generalized, susceptibility to, 11}/{Epilepsy, juvenile absence, susceptibility to, 2}/{Epilepsy, juvenile myoclonic, susceptibility to, 8}/Hyperaldosteronism, familial, type II/Leukoencephalopathy with ataxia	607628/607628/607628/605635/615651	Male	65	ε3ε3	+	1	+	-	Leukoencephalopathy
461	NOTCH3	NM_000435	exon11	c.1774C>T	p.R592C	Missense		Het	1	0.17	Y	VCV000808495.38	2024-12-01	N	20167921/22664156	Likely pathogenic	19-15187171-G-A	GRCh38	gnomad_r3	0	0	—	AD	Myofibromatosis, infantile 2/Cerebral arteriopathy with subcortical infarcts and leukoencephalopathy 8/Lateral meningocele syndrome	615293/125310/130727	Male	74	ε3ε3	+	1	+	-	VaD
468	NOTCH3	NM_000435	exon33	c.6103G>T	p.G2035C	Missense		Het	1	0.17	N			N		Likely pathogenic	19-15161525-C-A	GRCh38	gnomad_r3	0	0	—	AD	Myofibromatosis, infantile 2/Cerebral arteriopathy with subcortical infarcts and leukoencephalopathy 9/Lateral meningocele syndrome	615293/125310/130728	Female	71	ε3ε4	+	1	+	-	AD
469	SLC2A1	NM_006516	exon4	c.286A>C	p.M96L	Missense		Het	1	0.17	N			Y		Likely pathogenic	1-42930856-T-G	GRCh38	gnomad_r3	0	0	—	AD	{Epilepsy, idiopathic generalized, susceptibility to, 12}/Dystonia 9/GLUT1 deficiency syndrome 1, infantile onset, severe/GLUT1 deficiency syndrome 2, childhood onset/Stomatin-deficient cryohydrocytosis with neurologic defects	614847/601042/606777/612126/608885	Female	63	ε3ε3	+	2	-	-	AD
492	SNCB	NM_003085	exon4	c.208G>A	p.V70M	Missense		Het	1	0.17	Y	VCV000007025.1	2024-12-01	Y	15365127	Pathogenic	5-176626472-C-T	GRCh38	gnomad_r3	1.31442e-05	2	152158	AD	Dementia, Lewy body	127750	Male	65	ε2ε3	+	1	+	+	LBD
493	FOXC1	NM_001453	exon1	c.1359delC/c.1364_1365del	p.G455Efs*21/p.G456Pfs*71	Frameshift		Het	1	0.17	N			Y		Likely pathogenic							AD	Anterior segment dysgenesis 3, multiple subtypes/Axenfeld-Rieger syndrome, type 3	601631/ 602482	Male	64	ε2ε3	+	1	+	-	FTD
497	HTT					Repeat expansion	43	Het	1					N		Pathogenic							AD	Huntington disease/Lopes-Maciel-Rodan syndrome	143100/617435	Male	45	ε3ε3	+	2	+	+	HTD
509	PSEN1	NM_000021	exon8	c.806G>A	p.R269H	Missense		Het	1	0.17	Y	VCV000038297.40	2024-12-01	N	27930341	Pathogenic	14-73198067-G-A	GRCh38	gnomad_r3	6.5787e-06	1	152006	AD	?Acne inversa, familial, 3 /?Cardiomyopathy, dilated, 1U /Alzheimer disease, type 3, with or without spastic paraparesis/Dementia, frontotemporal/Pick disease	613737/613694/607822/600274/172700	Female	57	ε3ε4	+	4	+	+	AD
522	PRKAR1B	NM_002735	exon3	c.252_253insCCCCCCCCCC	p.T85Pfs*62	Frameshift		Het	1	0.17	N			N		Likely pathogenic							AD	Marbach-Schaaf neurodevelopmental syndrome	619680	Female	57	ε3ε3	+	1	+	-	AD
523	COL4A2	NM_001846	exon17	c.997dupC	p.R334Pfs*31	Frameshift		Het	1	0.17	N			Y		Pathogenic							AD	{Hemorrhage, intracerebral, susceptibility to}/Brain small vessel disease 3	614519/614484	Female	51	ε3ε4	+	2	+	+	AD/VaD
528	TARDBP	NM_007375	exon6	c.1147A>G	p.I383V	Missense		Het	1	0.17	Y	VCV000021476.32	2024-12-01	N	18802454	Pathogenic	1-11022556-A-G	GRCh38	gnomad_r3	6.5719e-06	1	152162	AD	Amyotrophic lateral sclerosis 10, with or without FTD/Frontotemporal lobar degeneration, TARDBP-related	612069/612069	Male	52	ε3ε3	+	1	+	-	FTD
534	PSEN1	NM_000021	exon4	c.314T>G	p.F105C	Missense		Het	1	0.17	Y	VCV000374134.2	2024-12-01	N		Pathogenic	14-73171023-T-G	GRCh38	gnomad_r3	0	0	—	AD	?Acne inversa, familial, 3 /?Cardiomyopathy, dilated, 1U /Alzheimer disease, type 3, with or without spastic paraparesis/Dementia, frontotemporal/Pick disease	613737/613694/607822/600274/172700	Male	45	ε2ε3	+	1	+	+	AD
538	PTEN	NM_000314	exon6	c.613A>G	p.M205V	Missense		Het	1	0.17	Y	VCV000404146.26	2024-12-01	N	21194675	Likely pathogenic	10-87952238-A-G	GRCh38	gnomad_r3	6.5706e-06	1	152194	AD	{Glioma susceptibility 2}/{Meningioma}/Cowden syndrome 1/Lhermitte-Duclos disease/Macrocephaly/autism syndrome/Prostate cancer, somatic	613028/607174/158350/158350/605309/176807	Female	76	ε3ε3	+	1	-	+	VaD
540	PSEN1	NM_000021	exon7	c.625G>A	p.G209R	Missense		Het	1	0.17	Y	VCV001184946.2	2024-12-01	N		Pathogenic	14-73192720-G-A	GRCh38	gnomad_r3	0	0	—	AD	?Acne inversa, familial, 3 /?Cardiomyopathy, dilated, 1U /Alzheimer disease, type 3, with or without spastic paraparesis/Dementia, frontotemporal/Pick disease	613737/613694/607822/600274/172700	Female	49	ε3ε3	+	1	+	+	AD
547	APP	NM_000484	exon16	c.2059A>C	p.K687Q	Missense		Het						Y									AD	Alzheimer disease 4, familial/Cerebral amyloid angiopathy, Dutch, Italian, Iowa, Flemish, Arctic variants	104300/605717	Female	45	ε3ε3	+	4	+	+	CAA
552	APP	NM_000484	exon17	c.2172G>T	p.K724N	Missense		Het	1	0.17	N		2024-12-01	N		Likely pathogenic	21-25891761-C-A	GRCh38	gnomad_r3	0	0	—	AD	Alzheimer disease 1, familial/Cerebral amyloid angiopathy, Dutch, Italian, Iowa, Flemish, Arctic variants	104300/605714	Female	54	ε3ε3	+	2	+	+	AD
601	CSF1R	NM_005211	exon22	c.2909_2910insATCA	p.F971Sfs*7	Frameshift		Het	1	0.17	N			N		Likely pathogenic							AD	Brain abnormalities, neurodegeneration, and dysosteosclerosis/Leukoencephalopathy, diffuse hereditary, with spheroids 1	618476/221820	Female	70	ε4ε4	+	2	+	-	Leukoencephalopathy

## Sheet: PART1
Sample_ID	Chr	Start	End	Ref	Alt	homo/hete	all_depth	alt_depth	rate	Mutation region	Gene name	Mutation type	Mutation nomenclature	Protein variant filtering	SSR	Repeat/Unique	CDS start–stop	Chromosomal region	dbSNP150	gnomAD overall variant frequency	gnomAD East Asian population variant frequency	gnomAD total variant count	gnomAD maximum variant frequency among populations	Xiangyin total variant count	Xiangyin frequency database variant frequency	ClinVar annotation	ACMG classification	ACMG evidence	Xxiangyin annotation	Splice site prediction summary	Missense variant prediction summary	Intronic variant prediction	Disease name (English)	Disease name	Inheritance mode	OMIM number	Protein domain	COSMIC70	1000 Genomes overall variant frequency	ExAC overall variant frequency	ExAC East Asian population variant frequency	dpsi_max_tissue	dpsi_zscore	dbscSNV_ada_score	dbscSNV_rf_score	REVEL_score	SIFT_score	SIFT_pred	Polyphen2_HDIV_score
200	chr1	11860271	11860271	G	A	hete	417	188	0.4508	exonic	MTHFR	nonsynonymous SNV	MTHFR:NM_001330358.1:exon4:c.707C>T:p.A236V,MTHFR:NM_005957.4:exon4:c.584C>T:p.A195V	MTHFR:NM_005957.4:exon4:c.584C>T:p.A195V	.	unique	.	1p36.22	rs760161369	2.84e-05	0	7	0.000227	0	0	.	Uncertain significance	PVS1=0,PS1=0,PS2=0,PS3=0,PS4=0,PM1=1,PM2=1,PM3=0,PM4=0,PM5=0,PM6=0,PP1=0,PP2=0,PP3=1,PP4=0,PP5=0,BA1=0,BS1=0,BS2=0,BS3=0,BS4=0,BP1=0,BP2=0,BP3=0,BP4=0,BP5=0,BP6=0,BP7=0	.	'2.5/3'	'11/12'	.	Homocystinuria due to MTHFR deficiency, 236250 (3); {Neural tube defects, susceptibility to}, 601634 (3); {Schizophrenia, susceptibility to}, 181500 (3); {Thromboembolism, susceptibility to}, 188050 (3); {Vascular disease, susceptibility to} (3);	1.亚甲基四氢叶酸还原酶活性缺乏引起的高胱氨酸尿症	1.AR	1.23625	FAD-linked oxidoreductase-like	.	.	3.3e-05	0	-0.9024	-1.412	0.996931	0.816	0.988	0.001	D	1
200	chr1	11863566	11863566	G	T	hete	70	24	0.3429	exonic	MTHFR	nonsynonymous SNV	MTHFR:NM_001330358.1:exon1:c.6C>A:p.D2E	*	.	unique	.	1p36.22	rs13306558	0.00227	0.0263	515	0.0263	80	0.0198807	.	Uncertain significance	PVS1=0 PS=[0, 0, 0, 0, 0] PM=[0, 0, 0, 0, 0, 0, 0] PP=[0, 0, 0, 0, 0, 0] BA1=0 BS=[1, 0, 0, 0, 0] BP=[0, 0, 0, 0, 0, 0, 0, 0]	.	'0/0'	'3/9'	.	Homocystinuria due to MTHFR deficiency, 236250 (3); {Neural tube defects, susceptibility to}, 601634 (3); {Schizophrenia, susceptibility to}, 181500 (3); {Thromboembolism, susceptibility to}, 188050 (3); {Vascular disease, susceptibility to} (3);	1.亚甲基四氢叶酸还原酶活性缺乏引起的高胱氨酸尿症	1.AR	1.23625	.	.	0.00519169	0.0035	0.0371	.	.	.	.	0.231	0.026	D	.
245	chr14	73678608	73678608	G	C	hete	111	59	0.5315	exonic	PSEN1	nonsynonymous SNV	PSEN1:NM_000021.3:exon10:c.1087G>C:p.E363Q,PSEN1:NM_007318.2:exon10:c.1075G>C:p.E359Q	PSEN1:NM_000021.3:exon10:c.1087G>C:p.E363Q	.	unique	.	14q24.2	.	1.22e-05	0	3	5.96e-05	0	0	.	Uncertain significance	PVS1=0,PS1=0,PS2=0,PS3=0,PS4=0,PM1=0,PM2=1,PM3=0,PM4=0,PM5=0,PM6=0,PP1=0,PP2=0,PP3=1,PP4=0,PP5=0,BA1=0,BS1=0,BS2=0,BS3=0,BS4=0,BP1=0,BP2=0,BP3=0,BP4=0,BP5=0,BP6=0,BP7=0	.	'0/1'	'7/12'	.	?Acne inversa, familial, 3, 613737 (3); Alzheimer disease, type 3, 607822 (3); Alzheimer disease, type 3, with spastic paraparesis and apraxia, 607822 (3); Alzheimer disease, type 3, with spastic paraparesis and unusual plaques, 607822 (3); Cardiomyopathy, dilated, 1U, 613694 (3); Dementia, frontotemporal, 600274 (3); Fanconi anemia, complementation group D2, 227646 (3); Pick disease, 172700 (3);	1.反常性痤疮;2.阿尔茨海默病，3型;3.阿尔茨海默病，3型，伴痉挛性截瘫及失用症;4.阿尔茨海默病，3型，伴痉挛性截瘫;5.扩张型心肌病，1U型;6.痴呆;7.Pick病	1.AD;2.AD;3.AD;4.AD;5.AD;6.AD;7.AD,IC	1.613737;2.607822;3.607822;4.607822;5.613694;6.600274;7.172700	.	.	.	.	.	0.8013	1.388	.	.	0.568	0.368	T	0.001
216	chr1	227081737	227081737	A	T	hete	128	56	0.4375	exonic	PSEN2	nonsynonymous SNV	PSEN2:NM_000447.2:exon12:c.1102A>T:p.I368F,PSEN2:NM_012486.2:exon12:c.1099A>T:p.I367F	PSEN2:NM_000447.2:exon12:c.1102A>T:p.I368F	.	unique	.	1q42.13	.	.	.	.	.	0	0	.	Uncertain significance	PVS1=0,PS1=0,PS2=0,PS3=0,PS4=0,PM1=0,PM2=1,PM3=0,PM4=0,PM5=0,PM6=0,PP1=0,PP2=0,PP3=1,PP4=0,PP5=0,BA1=0,BS1=0,BS2=0,BS3=0,BS4=0,BP1=0,BP2=0,BP3=0,BP4=0,BP5=0,BP6=0,BP7=0	.	'0.5/1'	'10/12'	.	Alzheimer disease-4, 606889 (3); Cardiomyopathy, dilated, 1V, 613697 (3);	1.阿尔茨海默病，4型;2.扩张型心肌病，1V型	1.AD;2.AD	1.606889;2.613697	.	.	.	.	.	-1.2225	-1.59	.	.	0.988	0.001	D	1
242	chr3	184070599	184070599	C	A	hete	24	5	0.2083	splicing	CLCN2	.	CLCN2:NM_001171087.2:IVS18:c.2093-1G>T:.	*	.	unique	.	3q27.1	.	.	.	.	.	0	0	.	Pathogenic	PVS1=1 PS=[0, 0, 0, 0, 0] PM=[0, 1, 0, 0, 0, 0, 0] PP=[0, 0, 1, 0, 0, 0] BA1=0 BS=[0, 0, 0, 0, 0] BP=[0, 0, 0, 0, 0, 0, 0, 0]	.	'3/3'	'2/2'	.	Episodic ataxia, type 5, 613855 (3); Hyperaldosteronism, familial, type II, 605635 (3); Leukoencephalopathy with ataxia, 615651 (3); {Epilepsy, idiopathic generalized, susceptibility to, 11}, 607628 (3); {Epilepsy, idiopathic generalized, susceptibility to, 9}, 607682 (3); {Epilepsy, juvenile absence, susceptibility to, 2}, 607628 (3); {Epilepsy, juvenile myoclonic, susceptibility to, 6}, 607682 …	1.脑白质病，伴共济失调	1.AR	1.61565	.	.	.	.	.	-3.7449	-2.303	0.999955	0.91	.	.	.	.
267	chr19	15291810	15291810	A	C	hete	50	26	0.52	exonic	NOTCH3	nonsynonymous SNV	NOTCH3:NM_000435.2:exon18:c.2956T>G:p.C986G	NOTCH3:NM_000435.2:exon18:c.2956T>G:p.C986G	.	unique	.	19p13.12	rs763321998	.	.	.	.	0	0	.	Uncertain significance	PVS1=0,PS1=0,PS2=0,PS3=0,PS4=0,PM1=1,PM2=0,PM3=0,PM4=0,PM5=0,PM6=0,PP1=0,PP2=0,PP3=1,PP4=0,PP5=0,BA1=0,BS1=0,BS2=0,BS3=0,BS4=0,BP1=0,BP2=0,BP3=0,BP4=0,BP5=0,BP6=0,BP7=0	.	'0/1'	'10/12'	.	?Myofibromatosis, infantile 2, 615293 (3); Cerebral arteriopathy with subcortical infarcts and leukoencephalopathy 1, 125310 (3); Lateral meningocele syndrome, 130720 (3);	1.婴儿肌纤维瘤病，2型;2.脑动脉病，伴皮质下梗死及白质脑病，1型;3.侧脊膜膨出综合征	1.AD;2.AD;3.AD	1.615293;2.125310;3.130720	EGF-like calcium-binding domain|EGF-like domain|EGF-like, conserved site;EGF-like calcium-binding domain|EGF-like domain|EGF-like, conserved site|Growth factor receptor cysteine-rich domain	.	.	1.93e-05	0.0003	0.13	0.567	.	.	0.96	0	D	1
47	chr19	15298126	15298126	G	A	hete	168	77	0.4583	exonic	NOTCH3	nonsynonymous SNV	NOTCH3:NM_000435.2:exon11:c.1630C>T:p.R544C	NOTCH3:NM_000435.2:exon11:c.1630C>T:p.R544C	.	unique	.	19p13.12	rs201118034	0.000298	0.00401	73	0.00401	8	0.00197824	.	Uncertain significance	PVS1=0,PS1=0,PS2=0,PS3=0,PS4=0,PM1=0,PM2=0,PM3=0,PM4=0,PM5=0,PM6=0,PP1=0,PP2=0,PP3=1,PP4=0,PP5=0,BA1=0,BS1=0,BS2=0,BS3=0,BS4=0,BP1=0,BP2=0,BP3=0,BP4=0,BP5=0,BP6=0,BP7=0	B	'0/1'	'6/11'	.	?Myofibromatosis, infantile 2, 615293 (3); Cerebral arteriopathy with subcortical infarcts and leukoencephalopathy 1, 125310 (3); Lateral meningocele syndrome, 130720 (3);	1.婴儿肌纤维瘤病，2型;2.脑动脉病，伴皮质下梗死及白质脑病，1型;3.侧脊膜膨出综合征	1.AD;2.AD;3.AD	1.615293;2.125310;3.130720	.	.	0.000199681	0.0003	0.0036	-0.0587	-0.303	.	.	0.574	0.052	T	0.843
281	chr5	149449811	149449811	A	T	hete	65	24	0.3692	exonic	CSF1R	stopgain	CSF1R:NM_001288705.2:exon8:c.1253T>A:p.L418X,CSF1R:NM_005211.3:exon9:c.1253T>A:p.L418X,CSF1R:NM_001349736.1:exon10:c.1253T>A:p.L418X	CSF1R:NM_005211.3:exon9:c.1253T>A:p.L418X	(CA)3	unique	stop	5q32	.	.	.	.	.	0	0	.	Pathogenic	PVS1=1,PS1=0,PS2=0,PS3=0,PS4=0,PM1=0,PM2=1,PM3=0,PM4=0,PM5=0,PM6=0,PP1=0,PP2=0,PP3=1,PP4=0,PP5=0,BA1=0,BS1=0,BS2=0,BS3=0,BS4=0,BP1=0,BP2=0,BP3=0,BP4=0,BP5=0,BP6=0,BP7=0	.	'1/1'	'1/3'	.	Leukoencephalopathy, diffuse hereditary, with spheroids, 221820 (3);	1.伴球状体遗传性弥漫性白质脑病	1.AD	1.22182	Immunoglobulin subtype|Immunoglobulin subtype 2|Immunoglobulin-like domain|Immunoglobulin-like fold	.	.	.	.	-2.8353	-2.116	.	.	.	.	.	.
601	chr5	149433641	149433641	-	TGAT	hete	364	166	0.456	exonic	CSF1R	frameshift insertion	CSF1R:NM_001288705.2:exon21:c.2909_2910insATCA:p.Q970fs,CSF1R:NM_005211.3:exon22:c.2909_2910insATCA:p.Q970fs,CSF1R:NM_001349736.1:exon23:c.2909_2910insATCA:p.Q970fs	CSF1R:NM_005211.3:exon22:c.2909_2910insATCA:p.Q970fs	.	unique	.	5q32	rs766047383	3.25394e-05	0.000464145	8	0.000464145	.	.	.	Uncertain significance	PVS1=0 PS=[0, 0, 0, 0, 0] PM=[0, 0, 0, 0, 0, 0, 0] PP=[0, 0, 0, 0, 0, 0] BA1=0 BS=[0, 0, 0, 0, 0] BP=[0, 0, 0, 0, 0, 0, 0, 0]	.	'0/0'	'0/0'	.	Leukoencephalopathy, diffuse hereditary, with spheroids, 221820 (3);	1.伴球状体遗传性弥漫性白质脑病	1.AD	1.22182	.	.	.	5.051e-05	0.0007	.	.	.	.	.	.	.	.
254	chr5	149435843	149435843	A	G	hete	189	95	0.5026	exonic	CSF1R	nonsynonymous SNV	CSF1R:NM_001288705.2:exon17:c.2381T>C:p.I794T,CSF1R:NM_005211.3:exon18:c.2381T>C:p.I794T,CSF1R:NM_001349736.1:exon19:c.2381T>C:p.I794T	CSF1R:NM_005211.3:exon18:c.2381T>C:p.I794T	.	unique	.	5q32	rs281860274	4.06114e-06	0	1	8.95351e-06	0	0	Pathogenic	Uncertain significance	PVS1=0,PS1=0,PS2=0,PS3=0,PS4=0,PM1=1,PM2=0,PM3=0,PM4=0,PM5=0,PM6=0,PP1=0,PP2=0,PP3=1,PP4=0,PP5=1,BA1=0,BS1=0,BS2=0,BS3=0,BS4=0,BP1=0,BP2=0,BP3=0,BP4=0,BP5=0,BP6=0,BP7=0	.	'0/1'	'11/12'	.	Leukoencephalopathy, diffuse hereditary, with spheroids, 221820 (3);	1.伴球状体遗传性弥漫性白质脑病	1.AD	1.22182	Protein kinase domain|Protein kinase-like domain|Serine-threonine/tyrosine-protein kinase, catalytic domain|Tyrosine-protein kinase, catalytic domain	.	.	8.239e-06	0	0.0149	0.102	.	.	0.967	0	D	1
305	chr19	15298024	15298024	G	A	hete	153	72	0.4706	exonic	NOTCH3	nonsynonymous SNV	NOTCH3:NM_000435.2:exon11:c.1732C>T:p.R578C	NOTCH3:NM_000435.2:exon11:c.1732C>T:p.R578C	.	unique	.	19p13.12	rs769773673	4.06868e-05	5.80653e-05	10	0.000148978	0	0	.	Uncertain significance	PVS1=0,PS1=0,PS2=0,PS3=0,PS4=0,PM1=1,PM2=0,PM3=0,PM4=0,PM5=0,PM6=0,PP1=0,PP2=0,PP3=1,PP4=0,PP5=0,BA1=0,BS1=0,BS2=0,BS3=0,BS4=0,BP1=0,BP2=0,BP3=0,BP4=0,BP5=0,BP6=0,BP7=0	.	'0/1'	'8/11'	.	?Myofibromatosis, infantile 2, 615293 (3); Cerebral arteriopathy with subcortical infarcts and leukoencephalopathy 1, 125310 (3); Lateral meningocele syndrome, 130720 (3);	1.婴儿肌纤维瘤病，2型;2.脑动脉病，伴皮质下梗死及白质脑病，1型;3.侧脊膜膨出综合征	1.AD;2.AD;3.AD	1.615293;2.125310;3.130720	EGF-like calcium-binding domain|EGF-like domain|EGF-like, conserved site|Growth factor receptor cysteine-rich domain	.	.	4.176e-05	0.0001	0.0606	0.344	.	.	0.639	0.022	D	1
137	chr10	13167528	13167528	C	G	hete	258	135	0.5233	exonic	OPTN	stopgain	OPTN:NM_021980.4:exon9:c.1109C>G:p.S370X,OPTN:NM_001008212.1:exon10:c.1109C>G:p.S370X,OPTN:NM_001008211.1:exon11:c.1109C>G:p.S370X,OPTN:NM_001008213.1:exon11:c.1109C>G:p.S370X	OPTN:NM_001008211.1:exon11:c.1109C>G:p.S370X	.	unique	stop	10p13	.	.	.	.	.	0	0	.	Pathogenic	PVS1=1,PS1=0,PS2=0,PS3=0,PS4=0,PM1=0,PM2=1,PM3=0,PM4=0,PM5=0,PM6=0,PP1=0,PP2=0,PP3=1,PP4=0,PP5=0,BA1=0,BS1=0,BS2=0,BS3=0,BS4=0,BP1=0,BP2=0,BP3=0,BP4=0,BP5=0,BP6=0,BP7=0	.	'1/1'	'2/3'	.	Amyotrophic lateral sclerosis 12, 613435 (3); Glaucoma 1, open angle, E, 137760 (3); {Glaucoma, normal tension, susceptibility to}, 606657 (3);	1.肌萎缩性侧索硬化症，12型;2.开角型青光眼，1E型	1.AD?AR?;2.AD	1.613435;2.137760	.	.	.	.	.	-41.9523	-3.5	.	.	.	.	.	.
326	chr19	15302848	15302848	C	G	hete	386	186	0.4819	exonic	NOTCH3	nonsynonymous SNV	NOTCH3:NM_000435.2:exon4:c.602G>C:p.C201S	NOTCH3:NM_000435.2:exon4:c.602G>C:p.C201S	.	unique	.	19p13.12	.	.	.	.	.	0	0	.	Uncertain significance	PVS1=0,PS1=0,PS2=0,PS3=0,PS4=0,PM1=1,PM2=1,PM3=0,PM4=0,PM5=0,PM6=0,PP1=0,PP2=0,PP3=1,PP4=0,PP5=0,BA1=0,BS1=0,BS2=0,BS3=0,BS4=0,BP1=0,BP2=0,BP3=0,BP4=0,BP5=0,BP6=0,BP7=0	.	'0/1'	'10/11'	.	?Myofibromatosis, infantile 2, 615293 (3); Cerebral arteriopathy with subcortical infarcts and leukoencephalopathy 1, 125310 (3); Lateral meningocele syndrome, 130720 (3);	1.婴儿肌纤维瘤病，2型;2.脑动脉病，伴皮质下梗死及白质脑病，1型;3.侧脊膜膨出综合征	1.AD;2.AD;3.AD	1.615293;2.125310;3.130720	EGF-like calcium-binding domain|EGF-like domain;EGF-like calcium-binding domain|EGF-like domain|Growth factor receptor cysteine-rich domain	.	.	.	.	-0.0398	-0.217	.	.	0.953	0.001	D	1
[truncated: 29 more columns]

## Sheet: PART2
ID	Zygosity	ACMG_class	Priority	CHROM	POS	ID	REF	ALT	QUAL	FILTER	GeneName	Description	Func	Gene	GeneDetail	ExonicFunc	AAChange	Gencode	cpgIslandExt	cytoBand	wgRna	targetScanS	tfbsConsSites	genomicSuperDups	Repeat	avsnp	ClinVar	gwasCatalog	1000g_Chinese	1000g_EAS	1000g_ALL	esp6500si_all	GnomAD_ALL_AF	GnomAD_ALL_AN	GnomAD_EAS_AF	GnomAD_EAS_AN	NovoDb_WES	NovoDb_WGS	dbscSNV_SCORE	spidex	Interpro_domain	SIFT	Polyphen2_HVAR	Polyphen2_HDIV	MutationTaster	LRT	MutationAssessor	FATHMM	SiPhy_29way_logOdds
345	Het	LikelyPathogenic	H	13	110960263	.	C	T	219	PASS	COL4A2	COLLAGEN, TYPE IV, ALPHA-2; COL4A2	exonic	NM_001846	.	stopgain	COL4A2:NM_001846:exon2:c.C13T:p.Q5X	ENSG00000134871.17,ENST00000360467.5,ENST00000480771.5,ENST00000400163.6	CpG: 185	13q34
421	Het	LikelyPathogenic	H	5	149433949	.	C	G	124	PASS	CSF1R	COLONY-STIMULATING FACTOR 1 RECEPTOR; CSF1R	exonic	NM_001288705,NM_001349736,NM_005211	.	missense SNV	CSF1R:NM_001288705:exon20:c.G2699C:p.R900T,CSF1R:NM_005211:exon21:c.G2699C:p.R900T,CSF1R:NM_001349736:exon22:c.G2699C:p.R900T	ENSG00000182578.13,ENST00000509861.1,ENST00000286301.7,ENST00000504875.5	.	5q32
333	Het	Pathogenic	H-	17	44087755	rs63751273	C	T	222	PASS	MAPT	MICROTUBULE-ASSOCIATED PROTEIN TAU; MAPT	exonic	NM_001123066,NM_001123067,NM_005910,NM_016834,NM_016835	.	missense SNV	MAPT:NM_016834:exon7:c.C728T:p.P243L,MAPT:NM_001123067:exon8:c.C815T:p.P272L,MAPT:NM_005910:exon9:c.C902T:p.P301L,MAPT:NM_016835:exon11:c.C1853T:p.P618L,MAPT:NM_001123066:exon12:c.C1907T:p.P636L	ENSG00000186868.15,ENST00000340799.9,ENST00000334239.12,ENST00000262410.9,ENST00000576518.1,ENST00000574436.5,ENST00000535772.5,ENST00000571987.5,ENST00000420682.6,ENST00000344290.9,ENST00000446361.7,ENST00000351559.9,ENST00000431008.7,ENST00000570299.5,ENST00000415613.6	.	17q21.31	.	.	Score=779;Name=V$PAX2_01	.	.	rs63751273	Pathogenic|Pathogenic|not provided;Frontotemporal_dementia|Progressive_supranuclear_ophthalmoplegia|not_provided;RCV000015313.25|RCV000015314.25|RCV000084527.1;MedGen:OMIM:Orphanet:SNOMED_CT|MedGen:OMIM:Orphanet:SNOMED_CT|MedGen;C0338451:600274:ORPHA282:230270009|C0038868:601104:ORPHA683:28978003|CN221809	.	.	.	.	.	5.54e-06	180380	.	.	.	.	.	-1.97	.	0.0,D	1.0,D	1.0,D	1,A	0.013306,N	3.155,M	-5.16,D	17.5606
305	Het	LikelyPathogenic	H-	19	15298024	rs769773673	G	A	222	PASS	NOTCH3	NOTCH RECEPTOR 3; NOTCH3	exonic	NM_000435	.	missense SNV	NOTCH3:NM_000435:exon11:c.C1732T:p.R578C	ENST00000601011.1,ENST00000263388.6,ENSG00000074181.8	.	19p13.12	.	.	.	.	.	rs769773673	.	.	.	.	.	.	4.069e-05	245780	5.807e-05	17222	.	.	.	0.0606	EGF-like calcium-binding domain;EGF-like, conserved site;Epidermal growth factor-like domain;Insulin-like growth factor binding protein, N-terminal	0.022,D	0.985,D	1.0,D	1,D	.	2.295,M	-1.29,T	16.3643
309	Het	LikelyPathogenic	H-	19	15298024	rs769773673	G	A	222	PASS	NOTCH3	NOTCH RECEPTOR 3; NOTCH3	exonic	NM_000435	.	missense SNV	NOTCH3:NM_000435:exon11:c.C1732T:p.R578C	ENST00000601011.1,ENST00000263388.6,ENSG00000074181.8	.	19p13.12	.	.	.	.	.	rs769773673	.	.	.	.	.	.	4.069e-05	245780	5.807e-05	17222	.	.	.	0.0606	EGF-like calcium-binding domain;EGF-like, conserved site;Epidermal growth factor-like domain;Insulin-like growth factor binding protein, N-terminal	0.022,D	0.985,D	1.0,D	1,D	.	2.295,M	-1.29,T	16.3643
267	Het	LikelyPathogenic	H-	19	15291810	rs763321998	A	C	222	PASS	NOTCH3	NOTCH RECEPTOR 3; NOTCH3	exonic	NM_000435	.	missense SNV	NOTCH3:NM_000435:exon18:c.T2956G:p.C986G	ENST00000601011.1,ENST00000263388.6,ENSG00000074181.8	.	19p13.12	.	.	.	.	.	rs763321998	.	.	.	.	.	.	.	.	.	.	.	.	.	0.13	EGF-like, conserved site;Epidermal growth factor-like domain;Insulin-like growth factor binding protein, N-terminal	0.0,D	1.0,D	1.0,D	1,D	0.003536,N	4.335,H	-3.95,D	14.3172
315	Het	LikelyPathogenic	H-	19	15285176	rs866463510	G	A	198	PASS	NOTCH3	NOTCH RECEPTOR 3; NOTCH3	exonic	NM_000435	.	missense SNV	NOTCH3:NM_000435:exon25:c.C4439T:p.A1480V	ENST00000263388.6,ENSG00000074181.8	CpG: 35	19p13.12	.	.	Score=805;Name=V$CMYB_01	.	.	rs866463510	.	.	.	.	.	.	6.93e-06	144266	.	.	.	.	.	0.0874	Notch domain	0.012,D	0.507,P	0.866,P	0.999362,D	.	2.7,M	-1.38,T	12.8435
394	Het	LikelyPathogenic	H-	19	15303101	.	A	G	222	PASS	NOTCH3	NOTCH RECEPTOR 3; NOTCH3	exonic	NM_000435	.	missense SNV	NOTCH3:NM_000435:exon4:c.T349C:p.C117R	ENST00000601011.1,ENST00000263388.6,ENSG00000074181.8	.	19p13.12	.	.	.	.	.	.	.	.	.	.	.	.	.	.	.	.	.	.	.	0.0073	EGF-like, conserved site;Epidermal growth factor-like domain	0.0,D	1.0,D	1.0,D	1,D	.	3.755,H	-7.04,D	13.3791
406	Het	LikelyPathogenic	H*	14	73659501	rs63751024	T	C	222	PASS	PSEN1	PRESENILIN 1; PSEN1	exonic	NM_000021,NM_007318	.	missense SNV	PSEN1:NM_000021:exon7:c.T698C:p.M233T,PSEN1:NM_007318:exon7:c.T686C:p.M229T	ENST00000553855.5,ENST00000555386.5,ENST00000394164.5,ENST00000557511.5,ENSG00000080815.18,ENST00000406768.1,ENST00000324501.9,ENST00000357710.8	.	14q24.2	.	.	Score=786;Name=V$YY1_02	.	.	rs63751024	not provided;not_provided;RCV000084355.1;MedGen;CN221809	.	.	.	.	.	.	.	.	.	.	.	.	0.0913	.	0.001,D	0.993,D	0.998,D	1,D	0.000000,D	1.935,L	-6.14,D	15.9592
224	Het	LikelyPathogenic	H	10	89692803	.	C	G	222	PASS	PTEN	PHOSPHATASE AND TENSIN HOMOLOG; PTEN	exonic	NM_000314,NM_001304717	.	missense SNV	PTEN:NM_000314:exon5:c.C287G:p.P96R,PTEN:NM_001304717:exon6:c.C806G:p.P269R	ENST00000498703.1,ENSG00000171862.10,ENST00000371953.7	.	10q23.31	.	.	Score=1000;Name=V$AML1_01	.	.	.	.	.	.	.	.	.	.	.	.	.	.	.	.	0.2168	Dual specificity phosphatase, catalytic domain;Protein-tyrosine phosphatase-like;Tensin phosphatase, lipid phosphatase domain	0.0,D	1.0,D	1.0,D	1,D	0.000000,D	4.13,H	-5.72,D	18.4584
373	Het	LikelyPathogenic	H	5	149502705	rs138008832	G	A	222	PASS	PDGFRB	PLATELET-DERIVED GROWTH FACTOR RECEPTOR, BETA; PDGFRB	exonic	NM_002609	.	missense SNV	PDGFRB:NM_002609:exon15:c.C2083T:p.R695C	ENST00000520579.5,ENST00000261799.8,ENSG00000113721.13	.	5q32	.	.	Score=919;Name=V$FOXJ2_01	.	.	rs138008832	Likely pathogenic;Basal_ganglia_calcification,_idiopathic,_4;RCV000128554.2;MedGen:OMIM;C3554321:615007	.	.	.	.	.	0.00011188	277078	.	.	.	.	.	-0.0933	Protein kinase domain;Protein kinase-like domain;Serine-threonine/tyrosine-protein kinase catalytic domain;Tyrosine-protein kinase, catalytic domain	0.0,D	0.991,D	1.0,D	1,D	0.000195,D	1.4,L	-1.75,D	12.762
413	Het	LikelyPathogenic	H	9	35065360	rs121909329	C	T	222	PASS	VCP	VALOSIN-CONTAINING PROTEIN; VCP	exonic	NM_007126	.	missense SNV	VCP:NM_007126:exon5:c.G464A:p.R155H	ENST00000358901.10,ENSG00000165280.15,ENST00000417448.1,ENST00000448530.5,ENST00000493886.5	.	9p13.3	.	.	.	.	.	rs121909329	Pathogenic|Pathogenic;Inclusion_body_myopathy_with_early-onset_paget_disease_and_frontotemporal_dementia|Amyotrophic_lateral_sclerosis_14_without_frontotemporal_dementia;RCV000008989.2|RCV000023063.2;MedGen:OMIM|MedGen;C1833662:167320|C3152097	.	.	.	.	.	.	.	.	.	.	.	.	-0.0475	CDC48 domain 2-like;CDC48, domain 2	0.099,T	0.241,B	0.947,P	1,D	0.000000,D	2.805,M	-3.69,D	20.6593
422	Het	Pathogenic	H	10	124249062	.	A	T	222	PASS	HTRA1	HTRA SERINE PEPTIDASE 1; HTRA1	exonic	NM_002775	.	stopgain	HTRA1:NM_002775:exon3:c.A697T:p.K233X	ENST00000368984.7,ENSG00000166033.11	.	10q26.13	.	.	.	.	.	.	.	.	.	.	.	.	.	.	.	.	.	.	.	-22.2989	Trypsin-like cysteine/serine peptidase domain	.	.	.	1,A	0.000003,D	.	.	14.6144
420	Het	LikelyPathogenic	H	10	124266334	.	G	A	222	PASS	HTRA1	HTRA SERINE PEPTIDASE 1; HTRA1	exonic	NM_002775	.	missense SNV	HTRA1:NM_002775:exon4:c.G905A:p.R302Q	ENST00000420892.1,ENST00000368984.7,ENSG00000166033.11	.	10q26.13	.	.	Score=762;Name=V$NRSF_01	.	.	.	.	.	.	.	.	.	.	.	.	.	.	.	.	0.0547	Peptidase S1;Trypsin-like cysteine/serine peptidase domain	0.0,D	1.0,D	1.0,D	1,D	0.000000,D	2.915,M	-2.43,D	18.8615
[truncated: 9 more columns]

## Sheet: PART3
ID	Zygosity	Gene	Dementia-related gene relevance score (Phenolyzer)	Type of gene functional alteration	HGVS-standard nomenclature	Gene (same as previous)	Literature inclusion (HGMD)	Variant inclusion (ClinVar)	Inclusion (COSMIC)	Quality metrics (ExAC)	Population frequencies by ancestry (ExAC)	Overall population frequency (gnomAD)	Asian population frequency (gnomAD)	Population frequency (ESP6500)	Population frequency (1000 Genomes)								dbSNP accession number(s)	Chromosome	Variant start–stop position	Reference allele	Alternate allele	Transcript ID	Amino acid change	Conserved region	Large segment duplication/deletion region		Prediction software
										ExAC_20150113	ExAC_20150113(总体)	ExAC_20150113(东亚)	ExAC_20150113(南亚)	ExAC_20150113(非洲/美洲非裔)	ExAC_20150113(美洲)	ExAC_20150113(芬兰)	ExAC_20150113(非芬兰欧洲)	ExAC_20150113(其他)															Splice site prediction	Splice site prediction	Missense variant analysis	Missense variant analysis	Missense variant analysis	Missense variant analysis	Missense variant analysis	Missense variant analysis	Missense variant analysis	Risk-related SNP
213	Het	PSEN2	0.2172	P-REVEL	PSEN2 1q42 NM_000447.2 Exon8 c.716T>C p.(Met239Thr)	PSEN2	[DIFF][716T>C][ATG-ACG][Met-Thr][DM][Alzheimer_disease][PSEN2][NM_000447.2][M][715A>G][Met239Val][Pubmed:7651536, Rogaev (1995) Nature 376:775]			.	0	0	0	0	0	0	0	0	0	0	0	0		chr1	227076679	227076679	T	C	NM_000447.2	PSEN2:NM_000447:exon8:c.T716C:p.M239T,PSEN2:NM_012486:exon8:c.T716C:p.M239T	550;Name=lod=229			0.969	0.68929	0	D	D	D	D	low	#N/A
239	Het	PRNP	1	P-REVEL	PRNP 20p13 NM_000311.3 Exon2 c.532G>A p.(Asp178Asn)	PRNP	[DM][Creutzfeldt-Jakob_syndrome][PRNP][NM_000311.3][M][532G>A][Asp178Asn][Pubmed:1671440, Goldfarb (1991) Lancet 337:425]	Pathogenic|Pathogenic|Pathogenic|Pathogenic;Jakob-Creutzfeldt_disease|Fatal_familial_insomnia|Genetic_prion_diseases|Fatal_familial_insomnia		.	0	0	0	0	0	0	0	0	0	0	0	0	rs74315403	chr20	4680398	4680398	G	A	NM_000311.3	PRNP:NM_000311:exon2:c.G532A:p.D178N,PRNP:NM_001080121:exon2:c.G532A:p.D178N,PRNP:NM_001080122:exon2:c.G532A:p.D178N,PRNP:NM_001080123:exon2:c.G532A:p.D178N,PRNP:NM_183079:exon2:c.G532A:p.D178N	475;Name=lod=114			0.731	0.19535	0	D	D	D	D	medium	#N/A
247	Het	APP	0.1141	P-REVEL	APP 21q21 NM_000484.3 Exon16 c.2032G>A p.(Asp678Asn)	APP	[DM][Alzheimer_disease][APP][NM_000484.3][M][2032G>A][Asp678Asn][Pubmed:15201367, Wakutani (2004) J Neurol Neurosurg Psychiatry 75:1039]	not provided;not_provided		.	0	0	0	0	0	0	0	0	0	0	0	0	rs63750064	chr21	27269917	27269917	C	T	NM_000484.3	APP:NM_001136129:exon13:c.G1639A:p.D547N,APP:NM_001204303:exon13:c.G1753A:p.D585N,APP:NM_001136131:exon14:c.G1702A:p.D568N,APP:NM_001204302:exon14:c.G1921A:p.D641N,APP:NM_201414:exon14:c.G1807A:p.D603N,APP:NM_001136016:exon15:c.G1960A:p.D654N,APP:NM_001136130:exon15:c.G1864A:p.D622N,APP:NM_001204301:exon15:c.G1978A:p.D660N,APP:NM_201413:exon15:c.G1975A:p.D659N,APP:NM_000484:exon16:c.G2032A:p.D678N	537;Name=lod=203			0.528	0.11985	1	P	B	D	D	neutral	#N/A
217	Het	PSEN1	0.6647	missense|Disease-6|Probable-0|Benign-0	PSEN1(14q24|NM_000021.3) Exon6 c.495G>C p.(Trp165Cys)	[DM][Alzheimer_disease][PSEN1][NM_000021.3][M][495G>C][Trp165Cys][Pubmed:10441572, Campion (1999) Am J Hum Genet 65:664]	not provided;not_provided		0	1	201	0	0	0	0	0	0	0	0	0	0	0	rs63751484	chr14	73653575	73653575	G	C	NM_000021.3	PSEN1:NM_000021:exon6:c.G495C:p.W165C,PSEN1:NM_007318:exon6:c.G483C:p.W161C	535;Name=lod=199				0	D	D	D	D	high
156	Het	PSEN2	0.2172	missense|Disease-5|Probable-1|Benign-0	PSEN2(1q42|NM_000447.2) Exon6 c.422A>G p.(Asn141Ser)	[DIFF][422A>G][AAC-AGC][Asn-Ser][DM][Alzheimer_disease_early_onset_autosomal_dominant][PSEN2][NM_000447.2][M][421A>T][Asn141Tyr][Pubmed:24838186, Niu (2014) Neurobiol Aging 35:2420.e1]			0	1	201	0	0	0	0	0	0	0	0	0	0	0		chr1	227073304	227073304	A	G	NM_000447.2	PSEN2:NM_000447:exon6:c.A422G:p.N141S,PSEN2:NM_012486:exon6:c.A422G:p.N141S	532;Name=lod=194				0	D	P	D	D	high

## Sheet: PART4
ID	GT	Ref_Alt	Chr	Start	End	Ref	Alt	Func.refGene	Gene.refGene	GeneDetail.refGene	ExonicFunc.refGene	AAChange.refGene	WBBC_AC	WBBC_AF	WBBC_AN	WBBC_NS	WBBC_North_AF	WBBC_North_AN	WBBC_Central_AF	WBBC_Central_AN	WBBC_Soutn_AF	WBBC_Soutn_AN	WBBC_Lingnan_AF	WBBC_Lingnan_AN	WBBC_RR	WBBC_DP	1000g2015aug_all	avsnp151	CLNALLELEID	CLNDN	CLNDISDB	CLNREVSTAT	CLNSIG	ONCDN	ONCDISDB	ONCREVSTAT	ONC	SCIDN	SCIDISDB	SCIREVSTAT	SCI	ExAC_ALL	ExAC_AFR	ExAC_AMR	ExAC_EAS	ExAC_FIN	ExAC_NFE	ExAC_OTH	ExAC_SAS
601	Het	68,84	chr5	150054078	150054078	-	TGAT	exonic	CSF1R	.	frameshift insertion	CSF1R:NM_001288705:exon21:c.2909_2910insATCA:p.F971Sfs*7,CSF1R:NM_001375321:exon21:c.2465_2466insATCA:p.F823Sfs*7,CSF1R:NM_005211:exon22:c.2909_2910insATCA:p.F971Sfs*7,CSF1R:NM_001349736:exon23:c.2909_2910insATCA:p.F971Sfs*7,CSF1R:NM_001375320:exon23:c.2909_2910insATCA:p.F971Sfs*7	3	0.000334821	8960	4480	0	448	0	100	0.000371747	8070	0	126	4477	56434	.	rs766047383	227280	Hereditary_diffuse_leukoencephalopathy_with_spheroids	MONDO:MONDO:0030796,MedGen:C3711381,OMIM:PS221820,Orphanet:313808	criteria_provided,_single_submitter	Uncertain_significance	.	.	.	.	.	.	.	.	5.051e-05	0	0	0.0007	0	0	0	0
461	Het	118112	chr19	15187171	15187171	G	A	exonic	NOTCH3	.	nonsynonymous SNV	NOTCH3:NM_000435:exon11:c.C1774T:p.R592C	1	0.000111607	8960	4480	0	448	0	100	0.000123916	8070	0	126	4479	64911	.	rs764148985	797765	Cerebral_arteriopathy,_autosomal_dominant,_with_subcortical_infarcts_and_leukoencephalopathy,_type_1|not_provided	MONDO:MONDO:0000914,MedGen:C4551768,OMIM:125310,Orphanet:136|MedGen:C3661900	criteria_provided,_multiple_submitters,_no_conflicts	Pathogenic/Likely_pathogenic	.	.	.	.	.	.	.	.	.	.	.	.	.	.	.	.
468	Het	15,28	chr19	15161525	15161525	C	A	exonic	NOTCH3	.	nonsynonymous SNV	NOTCH3:NM_000435:exon33:c.G6103T:p.G2035C	.	.	.	.	.	.	.	.	.	.	.	.	.	.	.	rs762666964	.	.	.	.	.	.	.	.	.	.	.	.	.	.	.	.	.	.	.	.	.
534	Het	201149	chr14	73171023	73171023	T	G	exonic	PSEN1	.	nonsynonymous SNV	PSEN1:NM_000021:exon4:c.T314G:p.F105C,PSEN1:NM_007318:exon4:c.T302G:p.F101C	.	.	.	.	.	.	.	.	.	.	.	.	.	.	.	rs1057518919	360961	Mental_deterioration|Dementia	Human_Phenotype_Ontology:HP:0001268,Human_Phenotype_Ontology:HP:0002303,Human_Phenotype_Ontology:HP:0006822,Human_Phenotype_Ontology:HP:0007155,Human_Phenotype_Ontology:HP:0007253,Human_Phenotype_Ontology:HP:0007264,Human_Phenotype_Ontology:HP:0007298,MedGen:C0234985|Human_Phenotype_Ontology:HP:0000726,Human_Phenotype_Ontology:HP:0002274,Human_Phenotype_Ontology:HP:0007122,Human_Phenotype_Ontolog…	criteria_provided,_single_submitter	Pathogenic	.	.	.	.	.	.	.	.	.	.	.	.	.	.	.	.
540	Het	116104	chr14	73192720	73192720	G	A	exonic	PSEN1	.	nonsynonymous SNV	PSEN1:NM_000021:exon7:c.G625A:p.G209R,PSEN1:NM_007318:exon7:c.G613A:p.G205R	.	.	.	.	.	.	.	.	.	.	.	.	.	.	.	rs63749880	103944	not_provided	MedGen:CN517202	no_classification_provided	not_provided	.	.	.	.	.	.	.	.	.	.	.	.	.	.	.	.
509	Het	71,52	chr14	73198067	73198067	G	A	exonic	PSEN1	.	nonsynonymous SNV	PSEN1:NM_000021:exon8:c.G806A:p.R269H,PSEN1:NM_007318:exon8:c.G794A:p.R265H	.	.	.	.	.	.	.	.	.	.	.	.	.	.	.	rs63750900	46864	Alzheimer_disease_4|Alzheimer_disease_3|Frontotemporal_dementia|Acne_inversa,_familial,_3|Pick_disease|not_provided	MONDO:MONDO:0011743,MedGen:C1847200,OMIM:606889,Orphanet:1020|MONDO:MONDO:0011913,MedGen:C1843013,OMIM:607822,Orphanet:1020|Human_Phenotype_Ontology:HP:0002145,MONDO:MONDO:0017276,MedGen:C0338451,OMIM:600274,Orphanet:282|MONDO:MONDO:0013398,MedGen:C3151038,OMIM:613737|MONDO:MONDO:0008243,MedGen:C0236642,OMIM:172700,Orphanet:282|MedGen:C3661900	criteria_provided,_multiple_submitters,_no_conflicts	Pathogenic	.	.	.	.	.	.	.	.	8.701e-06	0.0001	0	0	0	0	0	0
538	Het	92,87	chr10	87952238	87952238	A	G	exonic	PTEN	.	nonsynonymous SNV	PTEN:NM_000314:exon6:c.A613G:p.M205V,PTEN:NM_001304718:exon6:c.A22G:p.M8V,PTEN:NM_001304717:exon7:c.A1132G:p.M378V	.	.	.	.	.	.	.	.	.	.	.	.	.	.	.	rs776763121	398063	Glioma_susceptibility_2|PTEN_hamartoma_tumor_syndrome|not_provided|Hereditary_cancer-predisposing_syndrome|Cowden_syndrome_1	MONDO:MONDO:0013092,MedGen:C2751642,OMIM:613028,Orphanet:182067|MONDO:MONDO:0017623,MeSH:D006223,MedGen:C1959582,Orphanet:306498|MedGen:C3661900|MONDO:MONDO:0015356,MeSH:D009386,MedGen:C0027672,Orphanet:140162|MONDO:MONDO:0008021,MedGen:CN072330,OMIM:158350	criteria_provided,_multiple_submitters,_no_conflicts	Uncertain_significance
528	Het	54,55	chr1	11022556	11022556	A	G	exonic	TARDBP	.	nonsynonymous SNV	TARDBP:NM_007375:exon6:c.A1147G:p.I383V	.	.	.	.	.	.	.	.	.	.	.	.	.	.	.	rs80356740	34328	TARDBP-related_frontotemporal_dementia|Amyotrophic_lateral_sclerosis_type_10|See_cases|not_provided	MedGen:C3150169|MONDO:MONDO:0012790,MedGen:C2677565,OMIM:612069,Orphanet:275872,Orphanet:803|.|MedGen:C3661900	criteria_provided,_multiple_submitters,_no_conflicts	Pathogenic/Likely_pathogenic	.	.	.	.	.	.
359	Het	164127	chr14	73192712	73192712	G	C	exonic	PSEN1	.	nonsynonymous SNV	PSEN1:NM_000021:exon7:c.G617C:p.G206A,PSEN1:NM_007318:exon7:c.G605C:p.G202A	.	.	.	.	.	.	.	.	.	.	.	.	.	.	0.000199681	rs63750082	33182	Alzheimer_disease_3|Dilated_cardiomyopathy_1U|Acne_inversa,_familial,_3|Pick_disease|Frontotemporal_dementia|not_provided	MONDO:MONDO:0011913,MedGen:C1843013,OMIM:607822,Orphanet:1020|MONDO:MONDO:0013371,MedGen:C3160720,OMIM:613694,Orphanet:154|MONDO:MONDO:0013398,MedGen:C3151038,OMIM:613737|MONDO:MONDO:0008243,MedGen:C0236642,OMIM:172700,Orphanet:282|Human_Phenotype_Ontology:HP:0002145,MONDO:MONDO:0017276,MedGen:C0338451,OMIM:600274,Orphanet:282|MedGen:C3661900	criteria_provided,_multiple_submitters,_no_conflicts	Pathogenic	.	.	.	.	.	.	.	.	8.237e-06	0	8.637e-05	0	0	0	0	0
143	Het	55,49	chr10	80170852	80170852	T	C	exonic	ANXA11	.	nonsynonymous SNV	ANXA11:NM_001157:exon3:c.A119G:p.D40G,ANXA11:NM_145868:exon4:c.A119G:p.D40G,ANXA11:NM_001278407:exon5:c.A119G:p.D40G,ANXA11:NM_001278408:exon5:c.A119G:p.D40G,ANXA11:NM_001278409:exon5:c.A20G:p.D7G,ANXA11:NM_145869:exon5:c.A119G:p.D40G	1	0.000111607	8960	4480	0.00223214	448	0	100	0	8070	0	126	4479	58718	.	rs1247392012	481193	not_provided|Amyotrophic_lateral_sclerosis_type_23|ANXA11-related_disorder	MedGen:C3661900|MONDO:MONDO:0027694,MedGen:C4693381,OMIM:617839|.	criteria_provided,_multiple_submitters,_no_conflicts	Pathogenic	.	.	.	.	.	.	.	.	.	.	.	.	.	.	.	.
492	Het	14,11	chr5	176626472	176626472	C	T	exonic	SNCB	.	nonsynonymous SNV	SNCB:NM_001318036:exon3:c.G166A:p.V56M,SNCB:NM_001318034:exon4:c.G166A:p.V56M,SNCB:NM_001318037:exon4:c.G208A:p.V70M,SNCB:NM_003085:exon4:c.G208A:p.V70M,SNCB:NM_001001502:exon5:c.G208A:p.V70M,SNCB:NM_001318035:exon5:c.G208A:p.V70M,SNCB:NM_001363140:exon5:c.G208A:p.V70M	6	0.000669643	8960	4480	0	448	0	100	0.000743494	8070	0	126	4474	55502	0.000199681	rs104893936	22064	Lewy_body_dementia	MONDO:MONDO:0007488,MedGen:C0752347,OMIM:127750	no_assertion_criteria_provided	Pathogenic	.	.	.	.	.
547	Het	128144	chr21	25897578	25897578	T	G	exonic	APP	.	nonsynonymous SNV	APP:NM_001136129:exon13:c.A1666C:p.K556Q,APP:NM_001204303:exon13:c.A1780C:p.K594Q,APP:NM_001136131:exon14:c.A1729C:p.K577Q,APP:NM_001204302:exon14:c.A1948C:p.K650Q,APP:NM_201414:exon14:c.A1834C:p.K612Q,APP:NM_001136016:exon15:c.A1987C:p.K663Q,APP:NM_001136130:exon15:c.A1891C:p.K631Q,APP:NM_001204301:exon15:c.A2005C:p.K669Q,APP:NM_001385253:exon15:c.A1891C:p.K631Q,APP:NM_201413:exon15:c.A2002C:p.K…	.	.	.	.	.	.	.	.	.	.	.	.	.	.	.	.	.	.	.	.	.	.	.	.	.	.	.	.	.	.	.	.	.	.	.	.	.
552	Het	64,64	chr21	25891761	25891761	C	A	exonic	APP	.	nonsynonymous SNV	APP:NM_001136129:exon14:c.G1779T:p.K593N,APP:NM_001204303:exon14:c.G1893T:p.K631N,APP:NM_001136131:exon15:c.G1842T:p.K614N,APP:NM_001204302:exon15:c.G2061T:p.K687N,APP:NM_201414:exon15:c.G1947T:p.K649N,APP:NM_001136016:exon16:c.G2100T:p.K700N,APP:NM_001136130:exon16:c.G2004T:p.K668N,APP:NM_001204301:exon16:c.G2118T:p.K706N,APP:NM_001385253:exon16:c.G2004T:p.K668N,APP:NM_201413:exon16:c.G2115T:p.K…	.	.	.	.	.	.	.	.	.	.	.	.	.	.	.	.	.	.	.	.	.	.	.	.	.	.	.	.	.	.	.	.	.	.	.	.	.
73	Het	128144	chr21	25897578	25897578	T	G	exonic	APP	.	nonsynonymous SNV	APP:NM_001136129:exon13:c.A1666C:p.K556Q,APP:NM_001204303:exon13:c.A1780C:p.K594Q,APP:NM_001136131:exon14:c.A1729C:p.K577Q,APP:NM_001204302:exon14:c.A1948C:p.K650Q,APP:NM_201414:exon14:c.A1834C:p.K612Q,APP:NM_001136016:exon15:c.A1987C:p.K663Q,APP:NM_001136130:exon15:c.A1891C:p.K631Q,APP:NM_001204301:exon15:c.A2005C:p.K669Q,APP:NM_001385253:exon15:c.A1891C:p.K631Q,APP:NM_201413:exon15:c.A2002C:p.K…	.	.	.	.	.	.	.	.	.	.	.	.	.	.	.	.	.	.	.	.	.	.	.	.	.	.	.	.	.	.	.	.	.	.	.	.	.
523	Het		chr13					exonic	COL4A2	.	Frameshift	COL4A2:NM_001846:exon17:c.997dupC:p.R334Pfs*31	.																	{Hemorrhage, intracerebral, susceptibility to}/Brain small vessel disease 3	.	no_assertion_criteria_provided	Pathogenic
493	Het		chr6					exonic	FOXC1		Frameshift	FOXC1:NM_001453：exon1：c.1359delC/c.1364_1365del/p.G455Efs*21/p.G456Pfs*71	.																	Anterior segment dysgenesis 3, multiple subtypes/Axenfeld-Rieger syndrome, type 3	.	no_assertion_criteria_provided	Pathogenic
469	Het	50,54	chr1	42930856	42930856	T	G	exonic	SLC2A1	.	nonsynonymous SNV	SLC2A1:NM_006516:exon4:c.A286C:p.M96L	.	.	.	.	.	.	.	.	.	.	.	.	.	.	.	.	.	.	.	.	.	.	.	.	.	.	.	.	.	.	.	.	.	.	.	.	.
25	Het					A	C	exonic	SLC2A1	.	Missense	SLC2A1:NM_006516:exon4:c.A286C:p.M96L:exon9:c.1199G>A:p.R400H	.																	{Epilepsy, idiopathic generalized, susceptibility to, 12}/Dystonia 9/GLUT1 deficiency syndrome 1, infantile onset, severe/GLUT1 deficiency syndrome 2, childhood onset/Stomatin-deficient cryohydrocytosis with neurologic defects	.	criteria_provided,_multiple_submitters,_no_conflicts	Pathogenic
457	Het	21,26	chr3	184353689	184353689	G	A	exonic	CLCN2	.	stopgain	CLCN2:NM_001171088:exon15:c.C1696T:p.R566X,CLCN2:NM_001171087:exon16:c.C1777T:p.R593X,CLCN2:NM_001171089:exon16:c.C1828T:p.R610X,CLCN2:NM_004366:exon16:c.C1828T:p.R610X	.	.	.	.	.	.	.	.	.	.	.	.	.	.	.	rs762516598	2892174	Leukoencephalopathy_with_mild_cerebellar_ataxia_and_white_matter_edema|not_provided	MONDO:MONDO:0014292,MedGen:C4554120,OMIM:615651,Orphanet:363540|MedGen:C3661900	criteria_provided,_multiple_submitters,_no_conflicts	Pathogenic	.	.	.	.	.	.	.	.	9.694e-06	0	0	0.0001	0	0	0	0
277	Het	48,34	chr10	104168755	104168755	G	A	exonic	CFAP43	.	stopgain	CFAP43:NM_025145:exon21:c.C2680T:p.R894X	.	.	.	.	.	.	.	.	.	.	.	.	.	.	.	rs777833650	.	.	.	.	.	.	.	.	.	.	.	.	.	8.24e-06	0	0	0	0	1.499e-05	0	0
160	Het	38,28	chr13	51946439	51946439	G	A	exonic	ATP7B	.	nonsynonymous SNV	ATP7B:NM_001005918:exon9:c.C2284T:p.R762W,ATP7B:NM_001330579:exon11:c.C2653T:p.R885W,ATP7B:NM_001330578:exon12:c.C2671T:p.R891W,ATP7B:NM_000053:exon13:c.C2905T:p.R969W,ATP7B:NM_001243182:exon14:c.C2572T:p.R858W	1	0.000111607	8960	4480	0	448	0	100	0.000123916	8070	0	126	4479	57051	.	rs774028495	375695	Wilson_disease|not_provided	MONDO:MONDO:0010200,MedGen:C0019202,OMIM:277900,Orphanet:905|MedGen:C3661900	criteria_provided,_conflicting_classifications	Conflicting_classifications_of_pathogenicity	.	.	.	.	.	.	.	.	4.165e-05	0	0.0002	0	0	3.008e-05	0	6.112e-05
	Het	51,56	chr13	51958333	51958333	C	A	exonic	ATP7B	.	nonsynonymous SNV	ATP7B:NM_001330579:exon6:c.G2081T:p.R694L,ATP7B:NM_000053:exon8:c.G2333T:p.R778L,ATP7B:NM_001243182:exon9:c.G2000T:p.R667L	16	0.00178571	8960	4480	0	448	0	100	0.00198265	8070	0	126	4464	54166	.	rs28942074	18891	Inborn_genetic_diseases|Wilson_disease|not_provided|ATP7B-related_disorder	MeSH:D030342,MedGen:C0950123|MONDO:MONDO:0010200,MedGen:C0019202,OMIM:277900,Orphanet:905|MedGen:C3661900|.	criteria_provided,_multiple_submitters,_no_conflicts	Pathogenic	.	.	.	.	.	.	.	.	0.0002	0	0	0.0023	0	0	0	0
455	Hom	6363	chr14	87939915	87939915	A	G	exonic	GALC	.	nonsynonymous SNV	GALC:NM_001201401:exon15:c.T1832C:p.L611S,GALC:NM_000153:exon16:c.T1901C:p.L634S,GALC:NM_001201402:exon16:c.T1823C:p.L608S	88	0.00982143	8960	4480	0.015625	448	0.02	100	0.00929368	8070	0	126	4392	53673	0.00159744	rs138577661	227363	not_provided|Galactosylceramide_beta-galactosidase_deficiency	MedGen:C3661900|MONDO:MONDO:0009499,MedGen:C0023521,OMIM:245200,Orphanet:487	criteria_provided,_multiple_submitters,_no_conflicts	Pathogenic/Likely_pathogenic	.	.	.	.	.	.	.	.	0.0007	0	0	0.009	0	0	0.0011	0.0002
447	Het	68,58	chr1	45507439	45507447	GCCTGCCAT	-	exonic	MMACHC	.	startloss	MMACHC:NM_001330540:exon2:c.1_2del:p.M1?	.	.	.	.	.	.	.	.	.	.	.	.	.	.	.	.	.	.	.	.	.	.	.	.	.	.	.	.	.	.	.	.	.	.	.	.	.
200	Het	53,41	chr1	11800214	11800214	G	A	exonic	MTHFR	.	nonsynonymous SNV	MTHFR:NM_001330358:exon4:c.C707T:p.A236V,MTHFR:NM_005957:exon4:c.C584T:p.A195V	.	.	.	.	.	.	.	.	.	.	.	.	.	.	.	rs760161369	1036755	Neural_tube_defects,_folate-sensitive|Homocystinuria_due_to_methylene_tetrahydrofolate_reductase_deficiency	MONDO:MONDO:0011120,MedGen:C1866558,OMIM:601634,Orphanet:823|MONDO:MONDO:0009353,MedGen:C1856061,OMIM:236250,Orphanet:395	criteria_provided,_multiple_submitters,_no_conflicts	Likely_pathogenic	.	.	.	.	.	.	.	.	3.295e-05	0	0	0	0	0	0	0.0002
[truncated: 61 more columns]
